# Supplementary material for: The Influence of Different Ultrasonication Parameters on Physicochemical Properties and Secoiridoid Compositions of Olive Extracts: A Mathematical Approach Using Artificial Neural Network (ANN) and Response Surface Methodology (RSM)
Source: Foods. 2026 Apr 26;15(9):1507. doi: 10.3390/foods15091507 (PMC13163531; doi:10.3390/foods15091507)
Supplement: Supplementary file 1 [file foods-15-01507-s001.zip]

Archive with 1 entries (1 files):
- foods-4272018-supplementary.pdf
